# Supplementary material for: Dispersion of Single-Walled Carbon Nanotubes by Aromatic Cyclic Schiff Bases via Non-Covalent Interactions
Source: Molecules. 2024 Jul 3;29(13):3179. doi: 10.3390/molecules29133179 (PMC11243016; doi:10.3390/molecules29133179)
Supplement: Supplementary file 1 [file molecules-29-03179-s001.zip]

Archive with 1 entries (1 files):
- molecules-3048474-supplementary.pdf
